# Supplementary material for: Thermosensitive Hydrogel for Controlled Delivery of PAD4 Inhibitor YJ-2 in Diabetic Wound Healing
Source: Pharmaceutics. 2026 Jan 22;18(1):135. doi: 10.3390/pharmaceutics18010135 (PMC12845247; doi:10.3390/pharmaceutics18010135)
Supplement: Supplementary file 1 [file pharmaceutics-18-00135-s001.zip]

Archive with 1 entries (1 files):
- pharmaceutics-4030897-supplementary.pdf
